# Supplementary material for: Gdf11 regulates left‐right asymmetry development through TGF‐β signal
Source: Cell Prolif. 2024 Oct 15;58(3):e13765. doi: 10.1111/cpr.13765 (PMC11882743; doi:10.1111/cpr.13765)
Supplement: Supplementary file 2 — Table S1. [file CPR-58-e13765-s001.xls]

## Sheet: Sheet2
Primers Used for WISH
Symbol	Directions	Sequence (5’ to 3’)
gdf11	Forward	AACTTTTTACTGTGCTTAACGGTAC
	Reverse	TTGAAGAAACAACAGGTCGG
cmlc2	Forward	TGAACATGGCTAGTAAGAA
	Reverse	TTATCAGCTTGGGTCATT
hhex	Forward	AGGAGCAGCAGCTGTTCATCCATC
	Reverse	ATCGTTGGAGAATCGAACCTGGCC
spaw	Forward	CATTCGCAATGCAGCCGGTCATAG
	Reverse	TCACGCGTCTGGATGCAGAAAACG
pitx2	Forward	AGGAGAGTGTGTGTGTATGCAAGT
	Reverse	ACGAAACAAAAATTCCGTACCA
ntl	Forward	CCCGCTGTCAAAGCAA
	Reverse	TCGGCCGCCACAAAAT
lefty1	Forward	TCACCCACGAAGACATGAAA
	Reverse	ACACCTGAACGCCTGGTAAC
foxj1a	Forward	TGGGCTTGGAGGAGGAAGTGGTGA
	Reverse	TCTTGCTTGCCTGCATAGCCATGC
lrdr1	Forward	GGTTTAACGGACAGTTTC
	Reverse	CATGTCTCCACTGAACAAC
spag6	Forward	GTAAACTCAGTCACAACAAACGC
	Reverse	GAGATGACAAGAGCGTCCACT
efhc1	Forward	GAAGCACTGCAGTCCCGTGA
	Reverse	ATGCTGTCGTCCTCCAGGTG
charon	Forward	AAATGACTTTTCAGGTCGGCTT
	Reverse	GTCTTTGGGATTGATGCGCAGA
