# Supplementary material for: Gdf11 regulates left‐right asymmetry development through TGF‐β signal
Source: Cell Prolif. 2024 Oct 15;58(3):e13765. doi: 10.1111/cpr.13765 (PMC11882743; doi:10.1111/cpr.13765)
Supplement: Supplementary file 3 — Table S2. [file CPR-58-e13765-s003.xls]

## Sheet: Sheet2
Primers Used for qRT-PCR
Symbol	Directions	Sequence (5’ to 3’)
ntl	Forward	AAGCTTTCCTCGATGC
	Reverse	CCACAGACTTGGGTACTGA
lefty1	Forward	GGCACGAGCTTGAAAA
	Reverse	CCTTCTTGTAGAGCTTCAGT
ß-tubulin	Forward	ATTGCCGAGCCACACCGCTA
	Reverse	AGTGAGCTGGAAGCCCTGCA
foxj1a	Forward	AAAGAACGGGACTCTGTTTA
	Reverse	TCTCCTGCTAACGGTGAAGA
efhc1	Forward	TGGAATCCCTCAGGGA
	Reverse	CGATCCAGAGCAAGGA
lrdr1	Forward	GGTTTAACGGACAGTTTCGG
	Reverse	CACCAGTACCGAAAACTGCT
spag6	Forward	GTAAACTCAGTCACAACAAAC
	Reverse	TATAGAATCGGTTTTGCTCA
